# Supplementary material for: Current status and trends of immune-related adverse events in lung cancer treated with immune checkpoint inhibitors: a bibliometric analysis of the past decade (2016–2025)
Source: Front Immunol. 2026 Jun 2;17:1846212. doi: 10.3389/fimmu.2026.1846212 (PMC13269323; doi:10.3389/fimmu.2026.1846212)
Supplement: Supplementary file 2 [file Table2.xlsx]

## Sheet: Supplementary Table S2
No.	PMID	Title	First author/year	Country/Region	Study design	Lung cancer subtype	Disease stage	ICI regimen	irAE category	Main clinical focus	Clinical-topic category	Source URL
1	40057343	Ivonescimab versus pembrolizumab for PD-L1-positive non-small cell lung cancer (HARMONi-2): a randomised, double-blind, phase 3 study in China.	Xiong et al., 2025	China	Randomized, phase III clinical trial	PD-L1-positive NSCLC	Locally advanced or metastatic	Ivonescimab vs pembrolizumab	General TRAEs/irAEs; grade ≥3 AEs	Comparative efficacy and safety of PD-1/VEGF bispecific blockade versus pembrolizumab in first-line NSCLC	Bispecific antibody; first-line immunotherapy	https://pubmed.ncbi.nlm.nih.gov/40057343/
2	36166026	Effect of First-Line Serplulimab vs Placebo Added to Chemotherapy on Survival in Patients With Extensive-Stage Small Cell Lung Cancer: The ASTRUM-005 Randomized Clinical Trial.	Cheng et al., 2022	International multicenter	Randomized, double-blind, placebo-controlled phase III trial	Extensive-stage SCLC	Previously untreated extensive-stage	Serplulimab + carboplatin/etoposide vs placebo + chemotherapy	General TRAEs/irAEs; grade ≥3 AEs	First-line PD-1 plus chemotherapy survival benefit and safety in ES-SCLC	SCLC chemoimmunotherapy	https://pubmed.ncbi.nlm.nih.gov/36166026/
3	39306923	Five-year survival in patients with extensive-stage small cell lung cancer treated with atezolizumab in the Phase III IMpower133 study and the Phase III IMbrella A extension study.	Reck et al., 2024	International multicenter	Phase III extension/long-term follow-up study	Extensive-stage SCLC	Previously untreated extensive-stage	Atezolizumab + carboplatin/etoposide; long-term follow-up/extension	Hypothyroidism; serious AEs; long-term safety	Five-year survival and long-term safety outcomes after first-line chemoimmunotherapy	SCLC long-term safety	https://pubmed.ncbi.nlm.nih.gov/39306923/
4	33883177	Phase I/Ib Clinical Trial of Sabatolimab, an Anti-TIM-3 Antibody, Alone and in Combination with Spartalizumab, an Anti-PD-1 Antibody, in Advanced Solid Tumors.	Curigliano et al., 2021	International multicenter	Phase I/Ib clinical trial	Advanced solid tumors including lung cancer subset	Advanced/metastatic	Sabatolimab ± spartalizumab	Treatment-related AEs; immune-mediated toxicities	Safety, tolerability, and preliminary activity of TIM-3 blockade alone or with PD-1 blockade	Next-generation checkpoint; TIM-3	https://pubmed.ncbi.nlm.nih.gov/33883177/
5	35576957	Tiragolumab plus atezolizumab versus placebo plus atezolizumab as a first-line treatment for PD-L1-selected non-small-cell lung cancer (CITYSCAPE): primary and follow-up analyses of a randomised, double-blind, phase 2 study.	Cho et al., 2022	International multicenter	Randomized, double-blind, placebo-controlled phase II trial	PD-L1-selected NSCLC	Locally advanced unresectable or metastatic	Tiragolumab + atezolizumab vs placebo + atezolizumab	Serious TRAEs; immune-mediated AEs	TIGIT plus PD-L1 dual immunotherapy as first-line treatment	Next-generation checkpoint; TIGIT	https://pubmed.ncbi.nlm.nih.gov/35576957/
6	34251873	SAKK 16/14: Durvalumab in Addition to Neoadjuvant Chemotherapy in Patients With Stage IIIA(N2) Non-Small-Cell Lung Cancer-A Multicenter Single-Arm Phase II Trial.	Rothschild et al., 2021	Switzerland	Multicenter, single-arm phase II trial	Stage IIIA(N2) NSCLC	Resectable stage IIIA(N2)	Neoadjuvant cisplatin/docetaxel followed by durvalumab; adjuvant durvalumab	Perioperative AEs; grade ≥3 AEs	Perioperative durvalumab added to neoadjuvant chemotherapy; MPR/EFS and surgical feasibility	Perioperative immunotherapy	https://pubmed.ncbi.nlm.nih.gov/34251873/
7	39305910	Stereotactic body radiotherapy with sequential tislelizumab and chemotherapy as neoadjuvant therapy in patients with resectable non-small-cell lung cancer in China (SACTION01): a single-arm, single-centre, phase 2 trial.	Zhao et al., 2024	China	Single-arm, single-center phase II trial	Resectable NSCLC	Resectable stage IIA–IIIB	SBRT followed by tislelizumab + platinum-based chemotherapy	Pneumonia, colitis, creatinine increase; grade ≥3 TRAEs	SBRT as an immunomodulator before neoadjuvant immunochemotherapy	Radiotherapy-immunotherapy; neoadjuvant	https://pubmed.ncbi.nlm.nih.gov/39305910/
8	39994201	Anti-PD1 based precision induction therapy in unresectable stage III non-small cell lung cancer: a phase II umbrella clinical trial.	Yi et al., 2025	China	Open-label, single-center phase II umbrella trial	NSCLC	Unresectable stage III	Anti-PD-1-based induction therapy ± anti-angiogenic therapy/chemotherapy	Treatment-related AEs; perioperative safety	Precision induction immunotherapy and biomarker exploration in unresectable stage III NSCLC	Precision induction therapy	https://pubmed.ncbi.nlm.nih.gov/39994201/
9	39721752	High peripheral T cell diversity is associated with lower risk of toxicity and superior response to dual immune checkpoint inhibitor therapy in patients with metastatic NSCLC.	Altan et al., 2024	USA	Prospective translational analysis within randomized clinical trial	NSCLC	Metastatic	Ipilimumab + nivolumab	Grade ≥2 irAEs	Peripheral T-cell diversity as a biomarker of toxicity risk and response to dual ICI	Biomarker; T-cell repertoire	https://pubmed.ncbi.nlm.nih.gov/39721752/
10	40462321	Prognostic Value of 18F-FDG PET/CT in Neoadjuvant PD-1 Inhibitor-treated NSCLC: A Five-year Follow-up Study.	Tao et al., 2025	China	Prospective phase Ib follow-up imaging study	Resectable NSCLC	Stage IA–IIIB resectable	Neoadjuvant sintilimab followed by surgery	Imaging-detected irAEs; safety biomarkers	Five-year prognostic value of 18F-FDG PET/CT after neoadjuvant PD-1 inhibition	Imaging biomarker; neoadjuvant	https://pubmed.ncbi.nlm.nih.gov/40462321/
11	40561860	Gegen Qinlian Tablets attenuate immune-related adverse events in NSCLC patients: A multi-center randomized controlled trial in China.	Lu et al., 2025	China	Multicenter, open-label randomized controlled trial	Advanced NSCLC	Advanced	ICI + chemotherapy ± Gegen Qinlian Tablets	Overall irAE incidence/severity; multisystem toxicity	Traditional Chinese medicine intervention for reducing irAEs and modulating IL-6	irAE prevention/intervention; TCM	https://pubmed.ncbi.nlm.nih.gov/40561860/
12	39209782	Sabatolimab in combination with spartalizumab in patients with non-small cell lung cancer or melanoma who received prior treatment with anti-PD-1/PD-L1 therapy: a phase 2 multicentre study.	Lin et al., 2024	Multinational multicenter	Phase 1–1b/2 open-label multicenter study	NSCLC or melanoma	Advanced/metastatic after anti-PD-1/PD-L1 therapy	Sabatolimab + spartalizumab	Treatment-related AEs; serious AEs	TIM-3 plus PD-1 blockade after prior PD-1/PD-L1 therapy; safety and efficacy	ICI resistance; TIM-3	https://pubmed.ncbi.nlm.nih.gov/39209782/
13	38954010	A randomized phase II clinical trial of stereotactic body radiation therapy (SBRT) and systemic pembrolizumab with or without intratumoral avelumab/ipilimumab plus CD1c (BDCA-1)(+)/CD141 (BDCA-3)(+) myeloid dendritic cells in solid tumors.	Vounckx et al., 2024	Belgium	Randomized phase II trial	Oligometastatic solid tumors including NSCLC	Unresectable advanced/oligometastatic or oligoprogressive	SBRT + pembrolizumab ± intratumoral avelumab/ipilimumab + myeloid dendritic cells	Treatment-related AEs; pneumothorax	Feasibility and safety of SBRT plus systemic/intratumoral immunotherapy and dendritic cell therapy	Radiotherapy-immunotherapy; cellular therapy	https://pubmed.ncbi.nlm.nih.gov/38954010/
14	28798088	Immune-checkpoint inhibitors associated with interstitial lung disease in cancer patients.	Delaunay et al., 2017	France/Switzerland	Multicenter retrospective study	Multiple cancers including lung cancer	Advanced cancers treated with ICIs	Mainly PD-1/PD-L1 inhibitors	ICI-associated ILD/pneumonitis	Clinical, radiological patterns, severity, management, and outcomes of ICI-associated ILD	Pneumonitis/ILD characterization	https://pubmed.ncbi.nlm.nih.gov/28798088/
15	31310589	The alveolar immune cell landscape is dysregulated in checkpoint inhibitor pneumonitis.	Suresh et al., 2019	USA	Prospective translational immune-profiling study	NSCLC	ICI-treated NSCLC with/without CIP	Immune checkpoint inhibitors	Checkpoint inhibitor pneumonitis	BAL immune-cell profiling to define dysregulated alveolar immune landscape in CIP	Mechanism; pneumonitis	https://pubmed.ncbi.nlm.nih.gov/31310589/
16	41398162	PD-1/ PD-L1 bispecific antibody IBI318 combined with lenvatinib in advanced non-small cell lung cancer with acquired resistance to immune checkpoint inhibitors: a phase II trial.	Zeng et al., 2025	China	Multi-cohort, open-label phase II trial	Advanced NSCLC	Stage IV/acquired resistance after first-line ICIs	PD-1/PD-L1 bispecific antibody IBI318 + lenvatinib	General TRAEs; thyroid-stimulating hormone increase; grade ≥3 AEs	Overcoming acquired ICI resistance with bispecific immunotherapy plus anti-angiogenic therapy; scRNA-seq/XGBoost biomarker modeling	ICI resistance; bispecific; AI biomarker	https://pubmed.ncbi.nlm.nih.gov/41398162/
17	40378060	Phase I/II Study of Tifcemalimab, an Anti-B- and T-lymphocyte Attenuator Antibody, in Combination with Toripalimab in Previously Treated Advanced Lung Cancer.	Cheng et al., 2025	China	Phase I/II clinical trial	Advanced NSCLC and refractory ES-SCLC	Previously treated advanced/refractory	Tifcemalimab (anti-BTLA) + toripalimab	Grade ≥3 irAEs; treatment-related AEs	BTLA plus PD-1 co-blockade in previously treated lung cancer, especially refractory SCLC	Next-generation checkpoint; BTLA	https://pubmed.ncbi.nlm.nih.gov/40378060/
18	40731270	Effects of Bojungikki-Tang on immune response and clinical outcomes in NSCLC patients receiving immune checkpoint inhibitors: a randomized pilot study.	Ko et al., 2025	South Korea	Multicenter, randomized, placebo-controlled pilot trial	Advanced NSCLC	Second-line or later advanced disease	Atezolizumab + Bojungikki-Tang vs atezolizumab + placebo	AEs/irAEs; fatigue and immune-related symptoms	Herbal medicine adjunct to modulate immune response, fatigue, muscle loss, and safety during ICI therapy	irAE prevention/intervention; TCM	https://pubmed.ncbi.nlm.nih.gov/40731270/
19	33985811	Perioperative outcomes of pulmonary resection after neoadjuvant pembrolizumab in patients with non-small cell lung cancer.	Tong et al., 2022	USA	Phase II perioperative surgical outcomes study	NSCLC	Clinical stage IB–IIIA resectable	Neoadjuvant pembrolizumab followed by surgery ± adjuvant pembrolizumab	Thyroiditis; postoperative AEs	Surgical feasibility, perioperative outcomes, and pathologic response after neoadjuvant pembrolizumab	Perioperative safety	https://pubmed.ncbi.nlm.nih.gov/33985811/
20	40519973	Evaluation of the Effectiveness and Safety Profile of First-Line Immune Checkpoint Inhibitors Combined with Chemotherapy in Pulmonary Sarcomatoid Carcinoma.	Du et al., 2025	China	Open-label, single-arm phase II trial	Pulmonary sarcomatoid carcinoma	Treatment-naïve locally advanced or metastatic PSC	PD-1 inhibitor + platinum/paclitaxel chemotherapy followed by PD-1 maintenance	Pneumonitis; immune-related AEs	Efficacy and safety of first-line chemoimmunotherapy in rare aggressive NSCLC subtype	Special subtype; PSC	https://pubmed.ncbi.nlm.nih.gov/40519973/
21	35534642	Pembrolizumab in advanced NSCLC patients with poor performance status and high PD-L1 expression: OLCSG 1801.	Hosokawa et al., 2022	Japan	Multi-institutional, single-arm open-label phase II trial	Advanced NSCLC with high PD-L1 expression	Postoperative recurrent or incurable advanced	First-line pembrolizumab monotherapy	Hepatic irAEs; grade ≥3 liver enzyme elevation	Pembrolizumab efficacy and safety in poor performance status patients with high PD-L1	Vulnerable population; poor PS	https://pubmed.ncbi.nlm.nih.gov/35534642/
22	35247086	Phase 1b trial of anti-VEGF/PDGFR vorolanib combined with immune checkpoint inhibitors in patients with advanced solid tumors.	Bagegni et al., 2022	USA	Single-center open-label phase 1b dose-escalation trial	Advanced solid tumors including lung/SCLC	Advanced/refractory	Vorolanib + pembrolizumab or nivolumab	Lymphopenia, fatigue, transaminase elevation, rash; DLTs	Safety and RP2D of anti-VEGF/PDGFR/CSF1R TKI plus checkpoint inhibitors	Anti-angiogenic combination	https://pubmed.ncbi.nlm.nih.gov/35247086/
23	36054490	Phase 1 trial of CV301 in combination with anti-PD-1 therapy in nonsquamous non-small cell lung cancer.	Rajan et al., 2023	USA	Open-label phase 1b trial	Nonsquamous NSCLC	Advanced without actionable alterations	CV301 vaccine + nivolumab or pembrolizumab	Pneumonitis as DLT; irAEs	Safety and immune activity of poxviral MUC-1/CEA vaccine combined with PD-1 blockade	Cancer vaccine; PD-1 combination	https://pubmed.ncbi.nlm.nih.gov/36054490/
24	36289094	A feasibility study of lenvatinib plus pembrolizumab in Japanese patients with advanced solid tumors.	Kitano et al., 2022	Japan	Open-label phase 1b feasibility study	Selected advanced solid tumors including NSCLC	Metastatic selected solid tumors after standard therapy	Lenvatinib + pembrolizumab	Treatment-related TEAEs; no DLTs	Japanese population feasibility, PK, biomarkers, and safety of lenvatinib plus pembrolizumab	Anti-angiogenic combination; population-specific	https://pubmed.ncbi.nlm.nih.gov/36289094/
25	38387109	A first-in-human phase I study of the PD-1 inhibitor, retifanlimab (INCMGA00012), in patients with advanced solid tumors (POD1UM-101).	Lakhani et al., 2024	International multicenter	First-in-human, open-label phase I dose-escalation/expansion study	Advanced solid tumors including NSCLC	Relapsed/refractory unresectable locally advanced/metastatic	Retifanlimab monotherapy	Hypothyroidism, hyperthyroidism, colitis, nephritis; irAEs	Safety, dose optimization, and preliminary antitumor activity of retifanlimab	PD-1 platform development	https://pubmed.ncbi.nlm.nih.gov/38387109/
26	35105689	Phase II study of atezolizumab with bevacizumab for non-squamous non-small cell lung cancer with high PD-L1 expression (@Be Study).	Seto et al., 2022	Japan	Open-label, multicenter single-arm phase II trial	Non-squamous NSCLC with high PD-L1	Stage IIIB/IV or recurrent first-line setting	Atezolizumab + bevacizumab	Sclerosing cholangitis, encephalopathy; serious AEs	Anti-VEGF plus PD-L1 therapy for high PD-L1 non-squamous NSCLC	Anti-angiogenic combination	https://pubmed.ncbi.nlm.nih.gov/35105689/
27	34712513	Phase 2 trial of neoadjuvant toripalimab with chemotherapy for resectable stage III non-small-cell lung cancer.	Zhao et al., 2021	China	Single-center phase II neoadjuvant trial	NSCLC	Resectable stage IIIA or T3–4N2 IIIB	Toripalimab + platinum-based doublet chemotherapy	Grade 3 TRAEs; peripheral neuropathy; surgical complications	Neoadjuvant toripalimab plus chemotherapy; MPR, pCR, and resection feasibility	Neoadjuvant chemoimmunotherapy	https://pubmed.ncbi.nlm.nih.gov/34712513/
28	37114054	Camrelizumab plus platinum-irinotecan followed by maintenance camrelizumab plus apatinib in untreated extensive-stage small-cell lung cancer: a nonrandomized clinical trial.	Ni et al., 2023	China	Nonrandomized clinical trial with historical control	Extensive-stage SCLC	Previously untreated extensive-stage	Camrelizumab + platinum/irinotecan followed by camrelizumab + apatinib maintenance	RCCEP, diarrhea, neutropenia; irAEs	First-line PD-1 plus irinotecan-platinum and anti-angiogenic maintenance; irAE–PFS association	SCLC; anti-angiogenic maintenance	https://pubmed.ncbi.nlm.nih.gov/37114054/
29	31182249	Nivolumab for advanced non-small cell lung cancer patients with mild idiopathic interstitial pneumonia: A multicenter, open-label single-arm phase II trial.	Fujimoto et al., 2019	Japan	Multicenter, open-label single-arm phase II trial	Advanced NSCLC with mild idiopathic interstitial pneumonia	Previously treated inoperable stage III/IV	Nivolumab monotherapy	Pneumonitis in pre-existing IIP/ILD	Safety and efficacy of nivolumab in patients with mild idiopathic interstitial pneumonia	High-risk lung disease; ILD	https://pubmed.ncbi.nlm.nih.gov/31182249/
30	34216247	First-in-human phase 1 study of budigalimab, an anti-PD-1 inhibitor, in patients with non-small cell lung cancer and head and neck squamous cell carcinoma.	Italiano et al., 2022	International multicenter	First-in-human phase I dose-expansion study	NSCLC and HNSCC	Locally advanced/metastatic, PD-1/PD-L1-naïve	Budigalimab monotherapy	Treatment-emergent AEs; anemia; immune-related safety monitoring	PK/PD, biomarker, safety, and efficacy profiles of budigalimab	PD-1 platform development	https://pubmed.ncbi.nlm.nih.gov/34216247/
31	33928928	A Phase I Study of an IDO-1 Inhibitor (LY3381916) as Monotherapy and in Combination With an Anti-PD-L1 Antibody (LY3300054) in Patients With Advanced Cancer.	Kotecki et al., 2021	USA/Belgium/France	Open-label multicenter phase Ia/b dose-escalation and expansion study	Advanced cancers including NSCLC expansion cohort	Advanced/metastatic; ICI-resistant NSCLC cohort	IDO-1 inhibitor LY3381916 ± anti-PD-L1 antibody LY3300054	Immune-related hepatitis; liver toxicity; systemic inflammatory response	IDO-1 pathway inhibition plus PD-L1 blockade for immune-metabolic resistance	Immune metabolism; ICI resistance	https://pubmed.ncbi.nlm.nih.gov/33928928/
32	33831732	Tolerability and antitumor activity of cemiplimab, a human monoclonal anti-PD-1, as monotherapy in patients with pretreated non-small cell lung cancer (NSCLC): Data from the Phase 1 NSCLC expansion cohort.	Moreno et al., 2021	International multicenter	First-in-human phase I dose-expansion cohort	Pretreated NSCLC	Advanced stage III/IV after prior therapy	Cemiplimab monotherapy	General TEAEs; immune-related safety monitoring	Tolerability and antitumor activity of cemiplimab in pretreated NSCLC	PD-1 platform development	https://pubmed.ncbi.nlm.nih.gov/33831732/
33	32827847	Ramucirumab and durvalumab for previously treated, advanced non-small-cell lung cancer, gastric/gastro-oesophageal junction adenocarcinoma, or hepatocellular carcinoma: An open-label, phase Ia/b study (JVDJ).	Bang et al., 2020	International multicenter	Open-label phase Ia/b multi-cohort study	Previously treated NSCLC plus other cancers	Advanced/metastatic after prior therapy	Ramucirumab + durvalumab	Fatigue, hypertension, diarrhea; hepatitis; grade ≥3 TRAEs	Anti-VEGFR2 plus PD-L1 therapy; safety, TME rationale, and preliminary activity	Anti-angiogenic combination	https://pubmed.ncbi.nlm.nih.gov/32827847/
34	33737339	Primary results from TAIL: a global single-arm safety study of atezolizumab monotherapy in a diverse population of patients with previously treated advanced non-small cell lung cancer.	Ardizzoni et al., 2021	Global multicenter	Prospective phase III/IV open-label single-arm safety study	Previously treated advanced NSCLC	Stage IIIB/IV after 1–2 chemotherapy lines	Atezolizumab monotherapy	Treatment-related serious AEs; treatment-related irAEs; pneumonitis/hepatotoxicity	Safety and efficacy in diverse populations often excluded from pivotal trials	Real-world-like safety; underrepresented populations	https://pubmed.ncbi.nlm.nih.gov/33737339/
35	32077891	Phase 1 Trial of Pembrolizumab Administered Concurrently With Chemoradiotherapy for Locally Advanced Non-Small Cell Lung Cancer: A Nonrandomized Controlled Trial.	Jabbour et al., 2020	USA	Phase I prospective multicenter nonrandomized controlled trial	Unresectable NSCLC	Locally advanced stage III	Pembrolizumab concurrently with carboplatin/paclitaxel chemoradiotherapy	Pneumonitis, interstitial nephritis, type 1 diabetes; grade ≥3 irAEs	Safety/tolerability of concurrent PD-1 blockade with definitive chemoradiotherapy	Concurrent chemoradiotherapy-immunotherapy	https://pubmed.ncbi.nlm.nih.gov/32077891/
36	33045663	Prospective evaluation of the prognostic value of immune-related adverse events in patients with non-melanoma solid tumour treated with PD-1/PD-L1 inhibitors alone and in combination with radiotherapy.	Schweizer et al., 2020	Germany	Prospective non-interventional clinical study	Non-melanoma solid tumors including NSCLC	Advanced solid tumors	PD-1/PD-L1 inhibitors alone or with radiotherapy	Overall irAEs; prognostic association	Prospective evaluation of irAEs as favorable prognostic markers with/without radiotherapy	irAE prognostic biomarker	https://pubmed.ncbi.nlm.nih.gov/33045663/
37	33471137	Preexisting autoimmune disease and immune-related adverse events associated with anti-PD-1 cancer immunotherapy: a national case series from the Canadian Research Group of Rheumatology in Immuno-Oncology.	Hoa et al., 2021	Canada	National retrospective case series	Multiple cancers including lung cancer	Advanced cancers with preexisting autoimmune disease	Anti-PD-1 therapy ± sequential anti-CTLA-4	Autoimmune flares; rheumatic irAEs; new irAEs	Safety, autoimmune flare pattern, and management of ICI in patients with preexisting autoimmune disease	High-risk autoimmune population	https://pubmed.ncbi.nlm.nih.gov/33471137/
38	34526044	Sintilimab, stereotactic body radiotherapy and granulocyte-macrophage colony stimulating factor as second-line therapy for advanced non-small cell lung cancer: safety run-in results of a multicenter, single-arm, phase II trial.	Ni et al., 2021	China	Multicenter, single-arm phase II safety run-in	Advanced NSCLC without sensitizing driver mutations	Metastatic, second-line after chemotherapy	Sintilimab + SBRT + GM-CSF	Fatigue, fever, ostealgia; liver enzyme elevation; heart failure	Safety run-in for PD-1 + SBRT + GM-CSF triple immune-priming strategy	Radiotherapy-immunotherapy; GM-CSF	https://pubmed.ncbi.nlm.nih.gov/34526044/
39	26984449	FDA Approval Summary: Nivolumab for the Treatment of Metastatic Non-Small Cell Lung Cancer With Progression On or After Platinum-Based Chemotherapy.	Kazandjian et al., 2016	USA/FDA regulatory review	FDA approval summary based on randomized phase III trial evidence	Metastatic nonsquamous NSCLC	Progression on/after platinum-based chemotherapy	Nivolumab vs docetaxel	Immune-mediated AEs; encephalitis; postmarketing safety concern	Regulatory approval and safety profile of nivolumab in previously treated NSCLC	Regulatory science; PD-1 standard-of-care	https://pubmed.ncbi.nlm.nih.gov/26984449/
40	33203644	Entinostat plus Pembrolizumab in Patients with Metastatic NSCLC Previously Treated with Anti-PD-(L)1 Therapy.	Hellmann et al., 2021	Multicenter	Phase II expansion cohort (ENCORE 601)	Metastatic NSCLC	Metastatic anti-PD-(L)1-resistant/refractory	Entinostat + pembrolizumab	Grade ≥3 TRAEs; no new immune-related toxicities	Epigenetic modulation to overcome PD-(L)1 resistance; monocyte biomarker exploration	Epigenetic combination; ICI resistance	https://pubmed.ncbi.nlm.nih.gov/33203644/
41	31563517	Pegilodecakin combined with pembrolizumab or nivolumab for patients with advanced solid tumours (IVY): a multicentre, multicohort, open-label, phase 1b trial.	Naing et al., 2019	USA multicenter	Multicenter, multicohort open-label phase 1b trial	Advanced solid tumors including NSCLC	Previously treated advanced/refractory	Pegilodecakin + pembrolizumab or nivolumab	Anemia, thrombocytopenia, fatigue, hypertriglyceridemia; treatment-related AEs	IL-10 receptor agonist plus PD-1 blockade; safety and preliminary activity in NSCLC and other tumors	Cytokine immunotherapy; PD-1 combination	https://pubmed.ncbi.nlm.nih.gov/31563517/

## Sheet: Clinical-topic summary
Clinical-topic category	Number of studies	Interpretation for manuscript
Anti-angiogenic combination	3	Supports VEGF/VEGFR/TKI-mediated tumor microenvironment remodeling with checkpoint blockade.
Anti-angiogenic combination; population-specific	1	Assesses tolerability/PK of anti-angiogenic plus PD-1 strategy in a Japanese population.
Biomarker; T-cell repertoire	1	Links immune repertoire diversity to response and irAE risk.
Bispecific antibody; first-line immunotherapy	1	Represents next-generation dual-target immune checkpoint/angiogenic blockade entering first-line NSCLC.
Cancer vaccine; PD-1 combination	1	Represents active antigen-specific immune priming combined with PD-1 blockade.
Concurrent chemoradiotherapy-immunotherapy	1	Studies earlier concurrent PD-1 integration with definitive chemoradiotherapy and pneumonitis risk.
Cytokine immunotherapy; PD-1 combination	1	Explores IL-10 receptor agonism combined with PD-1 blockade.
Epigenetic combination; ICI resistance	1	Uses histone deacetylase inhibition to attempt reversal of anti-PD-(L)1 resistance.
High-risk autoimmune population	1	Focuses on pre-existing autoimmune disease, flare risk, and ICI management.
High-risk lung disease; ILD	1	Assesses ICI use in patients with pre-existing interstitial pneumonia/ILD.
ICI resistance; TIM-3	1	Represents post-PD-1 resistance strategies using TIM-3/PD-1 co-blockade.
ICI resistance; bispecific; AI biomarker	1	Combines bispecific blockade, anti-angiogenesis, single-cell profiling, and machine learning.
Imaging biomarker; neoadjuvant	1	Uses PET/CT metabolic features as non-invasive prognostic/immunotherapy biomarkers.
Immune metabolism; ICI resistance	1	Targets IDO-1–kynurenine-mediated immune-metabolic resistance.
Mechanism; pneumonitis	1	Explores alveolar immune-cell mechanisms of checkpoint inhibitor pneumonitis.
Neoadjuvant chemoimmunotherapy	1	Demonstrates pathological response and resection feasibility in stage III NSCLC.
Next-generation checkpoint; BTLA	1	Represents the BTLA-HVEM axis as a post-PD-1 checkpoint target.
Next-generation checkpoint; TIGIT	1	Reflects exploration of TIGIT/PD-L1 dual blockade in PD-L1-selected NSCLC.
Next-generation checkpoint; TIM-3	1	Reflects exploration of TIM-3 as a resistance-associated immune checkpoint.
PD-1 platform development	3	Covers first-in-human or early dose-optimization studies of emerging PD-1 antibodies.
Perioperative immunotherapy	1	Indicates movement of ICIs from metastatic disease to curative-intent perioperative care.
Perioperative safety	1	Focuses on surgical feasibility and perioperative morbidity after neoadjuvant ICI.
Pneumonitis/ILD characterization	1	Defines clinical/radiological features, severity, and management of ICI-associated ILD.
Precision induction therapy	1	Represents biomarker-oriented induction immunotherapy for unresectable stage III disease.
Radiotherapy-immunotherapy; GM-CSF	1	Adds GM-CSF immune priming to SBRT plus PD-1 blockade.
Radiotherapy-immunotherapy; cellular therapy	1	Integrates SBRT, systemic/intratumoral ICI, and dendritic-cell based immune priming.
Radiotherapy-immunotherapy; neoadjuvant	1	Shows SBRT being used as an immune-modulating neoadjuvant strategy.
Real-world-like safety; underrepresented populations	1	Expands safety evidence to populations excluded from pivotal trials.
Regulatory science; PD-1 standard-of-care	1	Provides regulatory evidence for PD-1 therapy and immune-mediated safety monitoring.
SCLC chemoimmunotherapy	1	Supports extension of PD-1/PD-L1 plus chemotherapy into extensive-stage SCLC.
SCLC long-term safety	1	Captures durability and late safety after first-line chemoimmunotherapy in ES-SCLC.
SCLC; anti-angiogenic maintenance	1	Combines PD-1, chemotherapy, and anti-angiogenic maintenance in ES-SCLC.
Special subtype; PSC	1	Extends chemoimmunotherapy safety/efficacy analysis to pulmonary sarcomatoid carcinoma.
Vulnerable population; poor PS	1	Addresses immunotherapy in patients often excluded from pivotal trials because of poor performance status.
irAE prevention/intervention; TCM	2	Shows active irAE prevention or immune-homeostasis modulation using traditional medicine adjuncts.
irAE prognostic biomarker	1	Evaluates irAEs as potential favorable prognostic markers.
